# Supplementary material for: Image-quality metric system for color filter array evaluation
Source: PLoS One. 2020 May 11;15(5):e0232583. doi: 10.1371/journal.pone.0232583 (PMC7213733; doi:10.1371/journal.pone.0232583)
Supplement: S1 File — (ZIP) [file pone.0232583.s004.zip]

Archive with 2 entries (2 files):
- draw_polar_coordinate.m
- imagemetricpolar_5.m
