# Supplementary material for: Image-quality metric system for color filter array evaluation
Source: PLoS One. 2020 May 11;15(5):e0232583. doi: 10.1371/journal.pone.0232583 (PMC7213733; doi:10.1371/journal.pone.0232583)
Supplement: S1 File — (ZIP) [file pone.0232583.s004.zip › draw_polar_coordinate.m]

%% draw image evaluation (deltaE, SSIM, Moire) graph
 evalmetrics=zeros(1,6);
 evalmetrics(1,1)=3.467413977;  % mean(metric.scielab);
 evalmetrics(1,2)=0.760221754;  % mean(metric.ssim);
 evalmetrics(1,3)=75;  % metric.cpd_mean;
 evalmetrics(1,4)=82.2;  % metric.mtf50;
 evalmetrics(1,5)=2.9459;  % mean(metric.deltaE); MCC
 evalmetrics(1,6)=0.6234;  % metric.dr; Noise
 

% scielab (Smaller is good)
scielabmax=10; scielabmin=0;
nscielab=(scielabmax-evalmetrics(1,1))/(scielabmax-scielabmin);

% SSIM (Bigger is good)
SSIMmax=1; SSIMmin=0;
nSSIM=(evalmetrics(1,2)-SSIMmin)/(SSIMmax-SSIMmin);

% Moire starting point  (Bigger is good)
MSPmax=120; MSPmin=0; % ¿ø·¡ 230
nMSP=(evalmetrics(1,3)-MSPmin)/(MSPmax-MSPmin);

% MTF50  (Bigger is good)
% MTFmax=130; MTFmin=50;
MTFmax=100; MTFmin=50;
nMTF=(evalmetrics(1,4)-MTFmin)/(MTFmax-MTFmin);

% deltaE for Macbeth color checker (Smaller is good)
deltaEMCCmax=10; deltaEMCCmin=0;
ndeltaEMCC=(deltaEMCCmax-evalmetrics(1,5))/(deltaEMCCmax-deltaEMCCmin);

% Dynamic Range (Smaller is good)
% DRmax=5; DRmin=0;
% nDR=(DRmax-evalmetrics(1,6))/(DRmax-DRmin);

% Noise (Smaller is good)
Nmax=1; Nmin=0.5;
nN=(Nmax-evalmetrics(1,6))/(Nmax-Nmin);

% Noise (Smaller is good)
% evalmetrics(1,6)=0.5;
% Noise=evalmetrics(1,6);

% draw imagemetric chart using all the metrics
numofeval=6;
figure (1)
t = 0:(2*pi)/numofeval:2*pi;
s=[ nscielab nSSIM nMSP nMTF ndeltaEMCC nN];
% s=[ nscielab nSSIM nMSP nMTF ndeltaEMCC Noise];
% ÁÂÇ¥ ±Û º¯°æÀº ¾Æ·¡ ¿­±â
imagemetricpolar_5(t,s,1,'-m');

Fig1Ax1 = get(1, 'Children');
Fig1Ax1Line1 = get(Fig1Ax1, 'Children');
set(Fig1Ax1Line1, 'LineWidth', 3)
title('CFA performance', 'FontSize', 13);
