# Supplementary material for: Image-quality metric system for color filter array evaluation
Source: PLoS One. 2020 May 11;15(5):e0232583. doi: 10.1371/journal.pone.0232583 (PMC7213733; doi:10.1371/journal.pone.0232583)
Supplement: S1 File — (ZIP) [file pone.0232583.s004.zip › imagemetricpolar_5.m]

function hpol = imagemetricpolar_5(theta,rho,maxrho,line_style)

% Custom function to plot a 
% this is same as Matlab's function 'polar', but you can set the maximum rho value.

% rho = [ ndeltaE nSSIM nMSP nMTF ndeltaE_M Noise];

rho(end+1) = rho(1);    % following code needs ndeltaE at end also
rho(rho>1.1) = 1.1;     % clip large values at 1.1
rho(rho<0) = 0;         % replace negative values with 0


if nargin < 1
    error('Requires 2 or 3 input arguments.')
elseif nargin == 2  
    if isstr(rho)
        line_style = rho;
        rho = theta;
        [mr,nr] = size(rho);
        if mr == 1
            theta = 1:nr;
        else
            th = (1:mr)';
            theta = th(:,ones(1,nr));
        end
    else
        line_style = 'auto';
    end
    elseif nargin == 3  
    if isstr(rho)
        line_style = rho;
        rho = theta;
        [mr,nr] = size(rho);
        if mr == 1
            theta = 1:nr;
        else
            th = (1:mr)';
            theta = th(:,ones(1,nr));
        end
    else
        line_style = 'auto';
    end

elseif nargin == 1
    line_style = 'auto';
    rho = theta;
    [mr,nr] = size(rho);
    if mr == 1
        theta = 1:nr;
    else
        th = (1:mr)';
        theta = th(:,ones(1,nr));
    end
end
if isstr(theta) | isstr(rho)
    error('Input arguments must be numeric.');
end
if ~isequal(size(theta),size(rho))
    error('THETA and RHO must be the same size.');
end

% get hold state
cax = newplot;
next = lower(get(cax,'NextPlot'));
hold_state = ishold;

% get x-axis text color so grid is in same color
tc = get(cax,'xcolor');
ls = get(cax,'gridlinestyle');

% Hold on to current Text defaults, reset them to the
% Axes' font attributes so tick marks use them.
fAngle  = get(cax, 'DefaultTextFontAngle');
fName   = get(cax, 'DefaultTextFontName');
fSize   = get(cax, 'DefaultTextFontSize');
fWeight = get(cax, 'DefaultTextFontWeight');
fUnits  = get(cax, 'DefaultTextUnits');
set(cax, 'DefaultTextFontAngle',  get(cax, 'FontAngle'), ...
    'DefaultTextFontName',   get(cax, 'FontName'), ...
    'DefaultTextFontSize',   get(cax, 'FontSize'), ...
    'DefaultTextFontWeight', get(cax, 'FontWeight'), ...
    'DefaultTextUnits','data')

% only do grids if hold is off
if ~hold_state

% make a radial grid
    hold on;
    hhh=plot([-maxrho -maxrho maxrho maxrho],[-maxrho maxrho maxrho -maxrho]);
    set(gca,'dataaspectratio',[1 1 1],'plotboxaspectratiomode','auto')
    v = [get(cax,'xlim') get(cax,'ylim')];
    ticks = sum(get(cax,'ytick')>=0);
    delete(hhh);
% check radial limits and ticks
    rmin = 0; rmax = v(4); rticks = max(ticks-1,2);
    if rticks > 5   % see if we can reduce the number
        if rem(rticks,2) == 0
            rticks = rticks/2;
        elseif rem(rticks,3) == 0
            rticks = rticks/3;
        end
    end

% define a circle
    th = 0:pi/50:2*pi;
    xunit = cos(th);
    yunit = sin(th);
% now really force points on x/y axes to lie on them exactly
    inds = 1:(length(th)-1)/4:length(th);
    xunit(inds(2:2:4)) = zeros(2,1);
    yunit(inds(1:2:5)) = zeros(3,1);
% plot background if necessary
    if ~isstr(get(cax,'color')),
       patch('xdata',xunit*rmax,'ydata',yunit*rmax, ...
             'edgecolor',tc,'facecolor',get(gca,'color'),...
             'handlevisibility','off');
    end

% draw radial circles
    c82 = cos(82*pi/180);
    s82 = sin(82*pi/180);
    rinc = (rmax-rmin)/rticks;
    for i=(rmin+rinc):rinc:rmax
        hhh = plot(xunit*i,yunit*i,ls,'color',tc,'linewidth',1,...
                   'handlevisibility','off');
        text((i+rinc/20)*c82,(i+rinc/20)*s82, ...
            ['  ' num2str(i)],'verticalalignment','bottom',...
            'handlevisibility','off')
    end
    set(hhh,'linestyle','-') % Make outer circle solid

% plot spokes
    th = (1:6)*2*pi/12;
    cst = cos(th); snt = sin(th);
    cs = [-cst; cst];
    sn = [-snt; snt];
    plot(rmax*cs,rmax*sn,ls,'color',tc,'linewidth',1,...
         'handlevisibility','off')

% annotate spokes in degrees
    rt = 1.1*rmax;
    for i = 1:length(th)
%             text(rt*cst(i),rt*snt(i),int2str(i*30),...
%              'horizontalalignment','center',...
%              'handlevisibility','off');

        
%         if i == length(th)
%             loc = int2str(0);
%         else
%             loc = int2str(180+i*30);
%         end
%             text(-rt*cst(i),-rt*snt(i),loc,'horizontalalignment','center',...
%              'handlevisibility','off')

        %%[ ndeltaE nSSIM nMSP ndeltaE ]
%         if(i==2) % at end
%             text(-rt*cst(i),-rt*snt(i),'MSP','horizontalalignment','center',...
%              'handlevisibility','off')
%         end
%         if(i==4) % at start
%             text(rt*cst(i),rt*snt(i),'SSIM',...
%              'horizontalalignment','center',...
%              'handlevisibility','off');
%         end
%         if(i==6) % at end
%             text(-rt*cst(i),-rt*snt(i),'deltaE','horizontalalignment','center',...
%              'handlevisibility','off')
%         end
        
        
        %%[ ndeltaE nSSIM nMSP nDR ndeltaE]

        if(i==6) % at start
            text(rt*cst(i),rt*snt(i),'MTF50   ',...
             'horizontalalignment','center',...
             'handlevisibility','off');
        end
        
        if(i==6) % at end
            text(-rt*cst(i),-rt*snt(i),'         SCIELAB','horizontalalignment','center',...
             'handlevisibility','off')
        end
        
        if(i==2) % at start
            text(rt*cst(i),rt*snt(i),'SSIM',...
             'horizontalalignment','center',...
             'handlevisibility','off');
        end
        
        if(i==2) % at end
            text(-rt*cst(i),-rt*snt(i),'MCC       ','horizontalalignment','center',...
             'handlevisibility','off')
        end
        
        if(i==4) % at start
            text(rt*cst(i),rt*snt(i),'MSP',...
             'horizontalalignment','center',...
             'handlevisibility','off');
        end
        
        if(i==4) % at end
            text(-rt*cst(i),-rt*snt(i),'NOISE','horizontalalignment','center',...
             'handlevisibility','off')
        end
        
    end

% set view to 2-D
    view(2);
% set axis limits
    axis(rmax*[-1 1 -1.15 1.15]);
end

% Reset defaults.
set(cax, 'DefaultTextFontAngle', fAngle , ...
    'DefaultTextFontName',   fName , ...
    'DefaultTextFontSize',   fSize, ...
    'DefaultTextFontWeight', fWeight, ...
    'DefaultTextUnits',fUnits );

% transform data to Cartesian coordinates.
xx = rho.*cos(theta);
yy = rho.*sin(theta);

% plot data on top of grid
if strcmp(line_style,'auto')
    q = plot(xx,yy, 'LineWidth', 3);
else
    q = plot(xx,yy,line_style, 'LineWidth', 3);
end
if nargout > 0
    hpol = q;
end
if ~hold_state
    set(gca,'dataaspectratio',[1 1 1]), axis off; set(cax,'NextPlot',next);
end
set(get(gca,'xlabel'),'visible','on')
set(get(gca,'ylabel'),'visible','on')
