# Supplementary material for: Image-quality metric system for color filter array evaluation
Source: PLoS One. 2020 May 11;15(5):e0232583. doi: 10.1371/journal.pone.0232583 (PMC7213733; doi:10.1371/journal.pone.0232583)
Supplement: S2 File — (ZIP) [file pone.0232583.s005.zip]

Archive with 7 entries (7 files):
- dr_experiment.m
- HaarPSI(opec_source).m
- MDSI(opec_source).m
- moire_experiment.m
- moire_starting_point.m
- moire_using_mean.m
- ssim_index(opec_source).m
