# Supplementary material for: Image-quality metric system for color filter array evaluation
Source: PLoS One. 2020 May 11;15(5):e0232583. doi: 10.1371/journal.pone.0232583 (PMC7213733; doi:10.1371/journal.pone.0232583)
Supplement: S2 File — (ZIP) [file pone.0232583.s005.zip › dr_experiment.m]

function [data_L_Ideal, data_L_L3, dr] = dr_experiment(LIdeal, Lim, LabIdeal, Labim)

[R C]=size(LIdeal);
data_L_Ideal=[];   data_L_L3=[];
data_a_Ideal=[];   data_a_L3=[]; % Ãß°¡
data_b_Ideal=[];   data_b_L3=[]; % Ãß°¡

%% Collect data for horizontal line
center_R=ceil(R/2);
x=linspace(1, C, C);
data_L_Ideal=LIdeal(center_R,:); data_L_L3=Lim(center_R,:);

aIdeal=LabIdeal(:,:,2); aim = Labim(:,:,2);
bIdeal=LabIdeal(:,:,3); bim = Labim(:,:,3);

data_a_Ideal=aIdeal(center_R,:); data_a_L3=aim(center_R,:);
data_b_Ideal=bIdeal(center_R,:); data_b_L3=bim(center_R,:);

Length=C;

% diff=abs(data_L_Ideal-data_L_L3);
% dr=mean(diff(:));

diff=abs(LIdeal-Lim);
dr=mean(diff(:));

diff_a=abs(aIdeal-aim); dr_a=mean(diff_a(:));
diff_b=abs(bIdeal-bim); dr_b=mean(diff_b(:));

dr_total=(dr+dr_a+dr_b)/3;

%% Draw result
h=vcNewGraphWin;
plot(x, data_L_Ideal, 'LineWidth',3.5);
hold on;
plot(x, data_L_L3, 'r', 'LineWidth',3.5);
% axis([0, Length, 0, 181])
xlabel('horizontal line'); ylabel('Llevel');
title('Graybar L','FontSize', 11)
legend('Ideal', 'CFA')
saveas(h, '5 noise meanLuminace_100 data_L', 'fig');
saveas(gcf,'5 noise meanLuminace_100 data_L.tiff');


save('5 noise meanLuminace_100 data_L_Ideal.mat', 'data_L_Ideal'); %%%%%%%%% Ãß°¡
save('5 noise meanLuminace_100 data_L_cfa.mat', 'data_L_L3'); %%%%%%%%% Ãß°¡

% legend('Ideal', 'Basic')   %%%%%%% Basic or L3
% legend('Ideal', 'L3')   %%%%%%% Basic or L3

% vcNewGraphWin;
% plot(x, data_a_Ideal, 'LineWidth',2.5);
% hold on;
% plot(x, data_a_L3, 'r', 'LineWidth',2.5);
% % axis([0, Length, 0, 181])
% xlabel('horizontal line'); ylabel('Llevel');
% title('Graybar a','FontSize', 11)
% legend('Ideal', 'CFA')
% 
% vcNewGraphWin;
% plot(x, data_b_Ideal, 'LineWidth',2.5);
% hold on;
% plot(x, data_b_L3, 'r', 'LineWidth',2.5);
% % axis([0, Length, 0, 181])
% xlabel('horizontal line'); ylabel('Llevel');
% title('Graybar b','FontSize', 11)
% legend('Ideal', 'CFA')
