# Supplementary material for: Image-quality metric system for color filter array evaluation
Source: PLoS One. 2020 May 11;15(5):e0232583. doi: 10.1371/journal.pone.0232583 (PMC7213733; doi:10.1371/journal.pone.0232583)
Supplement: S2 File — (ZIP) [file pone.0232583.s005.zip › moire_experiment.m]

function [data_abL3_acc, data_abL3_moire, moire_cpd_L3] = moire_experiment(abIdeal, abL3, line)

[R C]=size(abIdeal);
data_abIdeal=[];   data_abL3=[];  

switch lower(line)
case 'diagonalline'
   %% Collect data for diagonal line
    min_size=min(R, C);
    x=linspace(1, min_size, min_size);
    for i=1 : min_size
        data_abIdeal(1,i)=abIdeal(i,i);
        data_abL3(1,i)=abL3(i,i);
    end
    % initial setting
    data_abIdeal_acc=zeros(1,min_size);
    data_abIdeal_moire=zeros(1,min_size);
    data_abL3_acc=zeros(1,min_size);
    data_abL3_moire=zeros(1,min_size);
    Length = min_size;
case 'horizontalline'
   %% Collect data for horizontal line
    center_R=ceil(R/2);
    x=linspace(1, C, C);
    data_abIdeal=abIdeal(center_R,:);
    data_abL3=abL3(center_R,:);
    
    % initial setting
    data_abIdeal_acc=zeros(1,C);
    data_abIdeal_moire=zeros(1,C);
    data_abL3_acc=zeros(1,C);
    data_abL3_moire=zeros(1,C);
    Length = C;
otherwise
    error('moire_experiment: Unrecognized line');
end

%% Data accumulation of square of a and b for the line
temp=0;
temp_=0;
for j=1 : Length
    temp=temp+data_abL3(1, j);
    data_abL3_acc(1, j)=temp;
    
    temp_=temp_+data_abIdeal(1, j);
    data_abIdeal_acc(1, j)=temp_;
end

%% Pixel interval processing for finding Moire
pixel_interval=30;
for j=pixel_interval+1 : Length-pixel_interval
    temp=data_abL3_acc(1, j-pixel_interval:j+pixel_interval);
    temp1=temp(1, 1:pixel_interval);
    temp2=temp(1, pixel_interval+2:2*pixel_interval+1);
    data_abL3_moire(1,j)=mean(temp1(:))/mean(temp2(:));
    
    temp_=data_abIdeal_acc(1, j-pixel_interval:j+pixel_interval);
    temp_1=temp_(1, 1:pixel_interval);
    temp_2=temp_(1, pixel_interval+2:2*pixel_interval+1);
    data_abIdeal_moire(1,j)=mean(temp_1(:))/mean(temp_2(:));
end

%% Find cycle per degree of Moire
temp=1; coor=1; intv=1;
for j=10 : Length-9
    before=data_abL3_moire(1,(j-coor)-intv:(j-coor)+intv);
    before_value=mean(before(:));
    current=data_abL3_moire(1,(j)-intv:(j)+intv);
    current_value=mean(current(:));
    after=data_abL3_moire(1,(j+coor)-intv:(j+coor)+intv);
    after_value=mean(after(:));
    if( before_value<current_value && current_value>after_value )
        moire_cpd_L3(1,temp)=j;
        temp=temp+1;
    end
end

temp=1;
for j=10 : Length-9
    before=data_abIdeal_moire(1,(j-coor)-intv:(j-coor)+intv);
    before_value=mean(before(:));
    current=data_abIdeal_moire(1,(j)-intv:(j)+intv);
    current_value=mean(current(:));
    after=data_abIdeal_moire(1,(j+coor)-intv:(j+coor)+intv);
    after_value=mean(after(:));
    if( before_value<current_value && current_value>after_value )
        moire_cpd_Ideal(1,temp)=j;
        temp=temp+1;
    end
end

%% Draw result
figure
plot(x, data_abIdeal, 'LineWidth',2.5);
hold on;
plot(x, data_abL3, 'r', 'LineWidth',2.5);
axis([0, Length, 0, 181])
xlabel('distance from origin'); ylabel('Square root of a and b');
title('Square root of ab','FontSize', 11)
% legend('Ideal', 'Basic')   %%%%%%% Basic
legend('Ideal', 'L3')   %%%%%%% L3

% figure
% plot(x, data_abIdeal_acc, 'LineWidth',2.5);
% hold on;
% plot(x, data_abL3_acc, 'r', 'LineWidth',2.5);
% axis([0, Length, 0, 2000])
% xlabel('distance from origin'); ylabel('accumulation of ab');
% title('accumulation of ab in Lab space')
% legend('Ideal', 'L3')
% 
% figure
% plot(x, data_abIdeal_moire, 'LineWidth',2.5);
% hold on;
% plot(x, data_abL3_moire, 'r', 'LineWidth',2.5);
% axis([0, Length, 0, 1])
% xlabel('distance from origin'); ylabel('moire values');
% title('Moire detection')
% legend('Ideal', 'L3')
