# Supplementary material for: Image-quality metric system for color filter array evaluation
Source: PLoS One. 2020 May 11;15(5):e0232583. doi: 10.1371/journal.pone.0232583 (PMC7213733; doi:10.1371/journal.pone.0232583)
Supplement: S2 File — (ZIP) [file pone.0232583.s005.zip › moire_using_mean.m]

function [data_abIdeal_mean, data_abL3_mean, cpd_mean] = moire_using_mean(abIdeal, abL3, line)

half_size=2;
[R C]=size(abIdeal); 

switch lower(line)
case 'diagonalline'
   %% Collect data for diagonal line
    min_size=min(R, C);
    data_abIdeal_mean=zeros(1, min_size);   
    data_abL3_mean=zeros(1, min_size);  
    
    data_abIdeal=zeros(1, min_size);   
    data_abL3=zeros(1, min_size);
    
    x=linspace(1, min_size, min_size);
    
    for i=1+half_size : min_size-half_size
        temp=abIdeal(i-half_size:i+half_size,i-half_size:i+half_size);
        data_abIdeal_mean(1,i)=mean(temp(:));
        data_abIdeal(1,i)=abIdeal(i,i); % ¿ø µ¥ÀÌÅÍ
        clear temp;
        
        temp=abL3(i-half_size:i+half_size,i-half_size:i+half_size);
        data_abL3_mean(1,i)=mean(temp(:));
        data_abL3(1,i)=abL3(i,i); % ¿ø µ¥ÀÌÅÍ
        clear temp;
    end
    Length=min_size;
case 'horizontalline'
   %% Collect data for horizontal line
    min_size=C;
    center_R=ceil(R/2);
    x=linspace(1, C, C);
    data_abIdeal_mean=zeros(1, C);   
    data_abL3_mean=zeros(1, C);
    
    data_abIdeal=zeros(1, C);   
    data_abL3=zeros(1, C);
    
    for i=center_R : center_R
        for j=1+half_size : C-half_size
            temp=abIdeal(i-half_size:i+half_size,j-half_size:j+half_size);
            data_abIdeal_mean(1,j)=mean(temp(:));
            data_abIdeal(1,j)=abIdeal(i,j);
            clear temp;
            
            temp=abL3(i-half_size:i+half_size,j-half_size:j+half_size);
            data_abL3_mean(1,j)=mean(temp(:));
            data_abL3(1,j)=abL3(i,j);
            clear temp;
        end
    end
    Length=C;
otherwise
    error('moire_experiment: Unrecognized line');
end

% find a maximum ab value
max_abmean=181;
th=20; % ¿ø·¡ 15

% temp_=0;
% cpd_mean=0;
% for j=1: Length
%     if ( (data_abL3_mean(1,j)>th) && temp_==0)
%         cpd_mean=j;
%         temp_=temp_+1;
%     end
% end


% belowthreshold = (data_abL3_mean(1,j)>th);
belowthreshold = (data_abL3_mean>th); % ÀÌ°Ô ¸Â´Â µí

if isempty(belowthreshold)
    cpd_mean = max_abmean;  %if nothing is below threshold, use max
else
    cpd_mean = min(find(belowthreshold==1)); % ¿ø·¡ min(belowthreshold);  %find first index that is below threshold
end

 
height_1=120; % ¿ø·¡ 181
height_2=180; % ¿ø·¡ 181

%% Draw result
vcNewGraphWin;
plot(x, data_abIdeal_mean, 'LineWidth',3); % ¿ø·¡ 2.5
hold on;
plot(x, data_abL3_mean, 'r', 'LineWidth',3); % ¿ø·¡ 2.5
axis([0, Length, 0, height_1])
xlabel('Distance from origin'); ylabel('Block mean of square root of ab');
title('Block mean of square root of ab', 'FontSize', 11)
legend('Ideal', 'CFA')  %%%%%%% Basic
save('4 moire meanLuminace_100 blockmean_squareroot data_abIdeal_mean.mat', 'data_abIdeal_mean');
save('4 moire meanLuminace_100 blockmean_squareroot data_abL3_mean.mat', 'data_abL3_mean');
% legend('Ideal', 'L3')  %%%%%%% L3

h=vcNewGraphWin;
plot(x, data_abIdeal, 'LineWidth',3); % ¿ø·¡ 2.5
hold on;
plot(x, data_abL3, 'r', 'LineWidth',3); % ¿ø·¡ 2.5
axis([0, Length, 0, height_2])
xlabel('Distance from origin'); ylabel('Square root of ab');
title('Square root of ab', 'FontSize', 11)
legend('Ideal', 'CFA')  %%%%%%% Basic
save('4 moire meanLuminace_100 square root data_abIdeal.mat', 'data_abIdeal');
save('4 moire meanLuminace_100 square root data_abL3.mat', 'data_abL3');

saveas(h, '4 moire meanLuminace_100 square root', 'fig');
saveas(gcf,'4 moire meanLuminace_100 square root.tiff');
