# Supplementary material for: Image-quality metric system for color filter array evaluation
Source: PLoS One. 2020 May 11;15(5):e0232583. doi: 10.1371/journal.pone.0232583 (PMC7213733; doi:10.1371/journal.pone.0232583)
Supplement: S3 File — (ZIP) [file pone.0232583.s006.zip]

Archive with 12 entries (12 files):
- basiccamera_Bayer.mat
- basiccamera_CMY1.mat
- basiccamera_CMY2.mat
- basiccamera_CMY3.mat
- basiccamera_RGB1.mat
- basiccamera_RGB2.mat
- basiccamera_RGB3.mat
- basiccamera_RGB4.mat
- basiccamera_RGB5.mat
- basiccamera_RGBW1.mat
- basiccamera_RGBW2.mat
- basiccamera_RGBW3.mat
